# Supplementary material for: Targeting Activated Pathways in Doxorubicin-Resistant TNBC Alters Signaling, Survival and EMT: A Double-Edged Sword
Source: Int J Mol Sci. 2026 Mar 19;27(6):2792. doi: 10.3390/ijms27062792 (PMC13026208; doi:10.3390/ijms27062792)
Supplement: Supplementary file 1 [file ijms-27-02792-s001.zip]

Archive with 1 entries (1 files):
- ijms-4143612-supplementary.xlsx
