# Supplementary material for: Targeting Activated Pathways in Doxorubicin-Resistant TNBC Alters Signaling, Survival and EMT: A Double-Edged Sword
Source: Int J Mol Sci. 2026 Mar 19;27(6):2792. doi: 10.3390/ijms27062792 (PMC13026208; doi:10.3390/ijms27062792)
Supplement: Supplementary file 1 [file ijms-27-02792-s001.zip › ijms-4143612-supplementary.xlsx]

## Sheet: Sheet1
	Primers used in this study
	BetaActin-F	CACTGTCGAGTCGCGTCC
	BetaActin-R	TCATCCATGGCGAACTGGTG
	CDK4-F	ATGGCTGCCACTCGATATGAA
	CDK4-R	TGCTCCTCCATTAGGAACTCTC
	CDK2-F	CTCTCACGGGCATTCCTCTTC
	CDK2-R	CCCTCTGCATTGATAAGCAGG
	MYC-F	CCCTATTTCATCTGCGACGAG
	MYC-R	GAGAAGGACGTAGCGACCG
	PARKIN-F	GGTCGATTCTGACACCAGCA
	PARKIN-R	TGAACCGTCAGGTGATTCGG
	PINK1-F	GAGGGCGTGGACCATCTG
	PINK1-R	AGGATGTTGTCGGACTTGAGATC
	MMP2-F	TCGCCCATCATCAAGTTCCC
	MMP2-R	GTCAAGGTCACCTGTCTGGG
	MMP9-F	CCTCCAACCTCACGGACAC
	MMP9-R	GGTCCCACTTGAGGCCTTTG
